# Supplementary material for: Generation of patient-derived models from a metastatic pediatric diffuse leptomeningeal glioneuronal tumor with KIAA1549::BRAF fusion
Source: Acta Neuropathol. 2022 Aug 4;144(4):793–7. doi: 10.1007/s00401-022-02473-w (PMC9468067; doi:10.1007/s00401-022-02473-w)
Supplement: Supplementary file 5 — Online Resource 5: overview of the included genes for qPCR (csv 12 kb) [file 401_2022_2473_MOESM5_ESM.csv]

Name	Description	Order number	Forward Sequence	Reverse sequence	Probe sequence
ACTB	qPCR reference gene: FAM NM_001101 exon 1-2 all variants	Hs.PT.39a.22214847	CCTTGCACATGCCGGAG	ACAGAGCCTCGCCTTTG	/56-FAM/TCATCCATG/ZEN/GTGAGCTGGCGG/3IABkFQ/
AKT1-hex	qPCR target gene: HEX NM_001014432 exon 4-5 all variants	Hs.PT.58.26215470	GCGTTCGATGACAGTGGT	CTCCCCTCAACAACTTCTCTG	/5HEX/AGGCAGCGG/ZEN/ATGATGAAGGTGT/3IABkFQ/
ASCL1-hex	qPCR target gene: HEX NM_004316 exon 1-2 all variants	Hs.PT.56a.23464.gs	CAACGCCACTGACAAGAAAG	AGCTTCTCGACTTCACCAAC	/5HEX/CGATCACCC/ZEN/TGCTTCCAAAGTCCA/3IABkFQ/
ATM	qPCR reference gene: FAM NM_000051 exon 60-61 all variants	Hs.PT.56a.2596352	ACTGTCTCAGGAGTAGGA	GAGCAGTCAGCAGAACTT	/56-FAM/TGCCCTGTT/ZEN/CAAAAGCAACACCTA
ATRX-hex	qPCR reference gene: HEX NM_138270 exon 1-2 all variants	Hs.PT.58.939584	ATGAGTGTGCAAGGAAGT	CAATCACAGAAGCCGACA	/5HEX/TGAGCCCAT/ZEN/GAGTGAAAGCAAGTT
CCL2-hex	qPCR target gene: HEX NM_002982 exon 1-2 all variants	Hs.PT.58.45467977	GCCTCTGCACTGAGATCTTC	AGCAGCCACCTTCATTCC	/5HEX/TCAATGCCC/ZEN/CAGTCACCTGCT/3IABkFQ/
CCND2	qPCR target gene: FAM NM_001759 exon 1-2 all variants	Hs.PT.58.28257	CCAAGAAACGGTCCAGGTAA	GACATCCAACCCTACATGCG	/56-FAM/TCCTCACAG/ZEN/ACCTCCAGCATCCA/3IABkFQ/
CD44-hex	qPCR target gene: HEX NM_001202555 exon 3-5 all variants	Hs.PT.58.2155966	ACGGTTAACAATAGTTATGGTAATTGG	CAACACCTCCCAGTATGACAC	/5HEX/TGCTTCAAT/ZEN/GCTTCAGCTCCACCT/3IABkFQ/
CDH2-hex	qPCR target gene: HEX NM_001792 exon 13-14 all variants	Hs.PT.58.26024443	CATACCACAAACATCAGCACAAG	GTTTGCCAGTGTGACTCCA	/5HEX/TCATTGCCA/ZEN/TCCTGCTCTGCATCA/3IABkFQ/
CDK4	qPCR target gene : FAM NM_000075 exon 5-7 all variants	Hs.PT.58.38531977	TTCAGAGTTTCCACAGAAGAGAG	TACCGAGCTCCCGAAGT	/56-FAM/AGCCAACAC/ZEN/TCCACATGTCCACA/3IABkFQ/
CDK6	qPCR target gene : FAM NM_001259 exon 6-7 all variants	Hs.PT.58.344323	TCAACATCTGAACTTCCACGA	CGAAGTCTTGCTCCAGTCC	/56-FAM/CAGCCAACA/ZEN/CTCCAGAGATCCACG/3IABkFQ/
CDKN1A	qPCR target gene : FAM NM_078467 exon 4-5 all variants	Hs.PT.58.40874346.g	GAGACTAAGGCAGAAGATGTAGAG	GCAGACCAGCATGACAGAT	/56-FAM/TTCCTCTTG/ZEN/GAGAAGATCAGCCGG/3IABkFQ/
CDKN2A	qPCR target gene : FAM NM_001195132 exon 5-5 all variants	Hs.PT.58.40743463.g	TGAGCTTTGGTTCTGCCATT	AGCTGTCGACTTCATGACAAG	/56-FAM/TAGCAGTGT/ZEN/GACTCAAGAGAAGCCAGT/3IABkFQ/
CHK2-hex	qPCR reference gene: HEX NM_007194 exon 9-11 all variants	Hs.PT.58.24327520	TTATTCCCCACCACTTTG	GCTAAATCATCCTTGCATCAT	/5HEX/TCTCCCCCT/ZEN/TCCATCAATTCCAAAACA
CLU-hex	qPCR target gene: HEX NR_038335 exon 5-6 all variants	Hs.PT.58.26907536	TCATGGTCTCATTGCACACTC	AGCAACCTAGAAGAAGCCAAG	/5HEX/CTCCTTCAG/ZEN/CTTTGTCTCTGATTCCCT/3IABkFQ/
COL6A1-hex	qPCR target gene: HEX NM_001848 exon 2-3 all variants	Hs.PT.58.25699746	GTGAGGCCTTGGATGATCTC	CCTCGTGGACAAAGTCAAGT	/5HEX/CAGGTTTCG/ZEN/GTCACAGCGGTAGT/3IABkFQ/
CXCR4-hex	qPCR target gene: HEX NM_001008540 exon 1-1 all variants	Hs.PT.58.27595676.g	GTACTTGTCCGTCATGCTTCT	AAATCTTCCTGCCCACCATC	/5HEX/ATGGATTGG/ZEN/TCATCCTGGTCATGGG/3IABkFQ/
DCX	qPCR target gene: FAM NM_178152 exon 7a-8 all variants	Hs.PT.58.118505	ATGGAATCACCAAGCGAGTC	AGCAGTCTCCCATCTCTACG	/56-FAM/CCGGAAGCA/ZEN/CAAGGACCTGTACC/3IABkFQ/
DDR1-hex	qPCR target gene: HEX NM_001202521 exon 7-8 all variants	Hs.PT.56a.15640589.g	GGTAGAAGCGAACCAGTCG	TGGATGGGCTGGAAGGA	/5HEX/ATTGCCTGA/ZEN/GATCACCTCCTGACC/3IABkFQ/
DLL1-hex	qPCR target gene: HEX NM_005618 exon 4-5 all variants	Hs.PT.58.41063402	GTCACAAAATCCATGCTGCTC	GTGGGGAGAAAGTGTGCAA	/5HEX/TCACATCCA/ZEN/GGCAGGCAGATCG/3IABkFQ/
EGFR	qPCR target gene: FAM NM_201283 exon 7-9 all variants	Hs.PT.58.20590781	ACCAATACCTATTCCGTTACACA	CCCGTAATTATGTGGTGACAGA	/56-FAM/CGCCGTCTT/ZEN/CCTCCATCTCATAGC/3IABkFQ/
ERBB3-hex	qPCR target gene: HEX NM_001982 exon 3a-4 not all variants	Hs.PT.58.24466035	ACGATGTCCCTCCAGTCAA	CTATAACACCAACTCCAGCCA	/5HEX/CTCAGCTCA/ZEN/CCGAGATTCTGTCAGG/3IABkFQ/
FN1-hex	qPCR target gene: HEX NM_054034 exon 3-4 all variants	Hs.PT.58.40005963	ACCAATCTTGTAGGACTGACC	CGTCCTAAAGACTCCATGATCTG	/5HEX/TACAGCTTA/ZEN/TTCTCCCTCGCCCAG/3IABkFQ/
GABRA1-hex	qPCR target gene: HEX NM_000806 exon 6-8 all variants	Hs.PT.58.39756618	ACCTTTCATCCTTCCAGCTTT	GACAATCGCCTGAGACCAG	/5HEX/TCACCAGTT/ZEN/TCGGACCCGTTTCA/3IABkFQ/
GAPDH	qPCR reference gene: FAM NM_002046 exon 2-3 all variants	Hs.PT.39a.22214836	TGTAGTTGAGGTCAATGAAGGG	ACATCGCTCAGACACCATG	/56-FAM/AAGGTCGGA/ZEN/GTCAACGGATTTGGTC/3IABkFQ/
GAS1	qPCR target gene: FAM NM_002048 exon 1-1 all variants	Hs.PT.58.233575.g	ACCTTCCCTTTCGAGTCCA	ATTCCAAGCTCCAGAAACTCC	/56-FAM/ACTGTTCTG/ZEN/TCCCCCACATGCTT/3IABkFQ/
GFAP	qPCR target gene : FAM NM_001131019 exon 1-3 all variants	Hs.PT.58.1057167	GCTTCATCTGCTTCCTGTCT	CTGGAGGTTGAGAGGGACA	/56-FAM/CTGGAGCTT/ZEN/CTGCCTCACAGTGG/3IABkFQ/
GLI2	qPCR target gene: FAM NM_005270 exon 10-11 all variants	Hs.PT.58.3039554	GGGTCTGTGTATCTCTTGGT	CCAAGCACCAGAATCGCA	/56-FAM/CTCCAACGA/ZEN/GAAACCCTACATCTGCA/3IABkFQ/
HSPA1A-hex	qPCR target gene: HEX NM_005345 exon 1-1 all variants	Hs.PT.58.40105845.g	CTGGAAACGGAACACTGGAT	GTCCACTACCTTTTTCGAGAGT	/5HEX/CGTTGTCCC/ZEN/AAGGCTTCCCAGA/3IABkFQ/
HSPA8-hex	qPCR target gene: HEX NM_153201 exon 6-9b not all variants	Hs.PT.58.1720413	GGCATTCCTCCTGGCAT	CAGACACAGACCTTCACTACC	/5HEX/ACGCTCGCC/ZEN/TTCATAAACCTGAATAAGC/3IABkFQ/
IDH1	qPCR reference gene: FAM NM_005896 exon 7-8 all variants	Hs.PT.58.2561570	CTGCTTCTACTGTCTTGC	ACTATGATGGTGACGTGC	/56-FAM/TCATGCCGA/ZEN/GAGAGCCATACC
IPO8-hex	qPCR target gene: HEX NM_006390 exon 19-21 all variants	Hs.PT.39a.19613208	GTTGAACGAAGAGTGGAATGC	GGAAGGTACTATGTGGAGATGC	/5HEX/CAGAGTGTC/ZEN/ATGCAGCTAAACTTCTGGA/3IABkFQ/
ITGA7-hex	qPCR target gene: HEX NM_001144996 exon 17-19 all variants	Hs.PT.58.4594140	GGCTGTTGTTCCATCCACA	AGATCCACTTCCTGAAGCAAG	/5HEX/TTGCTCTGG/ZEN/CAGATCTTGTCTTCACC/3IABkFQ/
JAG1	qPCR target gene: FAM NM_000214 exon 4-5 all variants	Hs.PT.56a.4972610	CTTAGGACTGCAGCCTTGTC	ACTATGCCTGTGACCAGAATG	/56-FAM/CCATCCAGC/ZEN/CTTCCATGCAAGTT/3IABkFQ/
LFNG	qPCR target gene: FAM NM_001166355 exon 9-10 all variants	Hs.PT.58.45693448.g	AGGGCCTCCACGATGTAG	TGGGCTGGCTCTGAAGA	/56-FAM/CCGCTCAGC/ZEN/CGTATTCATGAAGTGA/3IABkFQ/
LGALS1	qPCR target gene : FAM NM_0002305 exon 3-4 all variants	Hs.PT.58.45339259	TCAGCTGCCATGTAGTTGATG	TGTCTTTCCCTTCCAGCCT	/56-FAM/TGGCCTGGT/ZEN/CGAAGGTGATGC/3IABkFQ/
MDM2	qPCR target gene : FAM NM_002392 exon 9-11 all variants	Hs.PT.58.358457	GTGCATTTCCAATAGTCAGCTAA	AGAAGGACAAGAACTCTCAGATG	/56-FAM/TCACTCTCC/ZEN/CCTGCCTGATACACA/3IABkFQ/
MDM4	qPCR target gene : FAM NM_024171 exon 10-10 all variants	Hs.PT.58.24592365.g	GATAGTAGCTCTGCCATCACAG	AGACCCTTATCAGCCCTTGT	/56-FAM/CCATCTACC/ZEN/GCCTAACTCTGCAACA/3IABkFQ/
MGMT	qPCR target gene : FAM NM_002412 exon 3-4 all variants	Hs.PT.58.21522074	CCGAATTTCACAACCTTCAGC	CTGAATGCCTATTTCCACCAG	/56-FAM/TTCCAGCAA/ZEN/GAGTCGTTCACCAGAC/3IABkFQ/
MKI67-hex	qPCR reference gene: HEX NM_001145966 exon 2-3 all variants	Hs.PT.58.27920212	GAAGCTGGATACGGATGT	CGCCTGGTTACTATCAAAAGG	/5HEX/CCCCACTTT/ZEN/CCCCTGAGC
NEFL-hex	qPCR target gene: HEX NM_006158 exon 3-4 all variants	Hs.PT.58.20701557	TTGGTTTCCTCTCCTTCTTCAC	AGGAGGAGAAGGACAAGGA	/5HEX/AGGAAGAGG/ZEN/AGGCAGCTGAAGAGG/3IABkFQ/
NES	qPCR target gene : FAM NM_006617 exon 2-4 all variants	Hs.PT.58.1185097	GTCCTGAAAGCTGAGGGAA	GCACCTCAAGATGTCCCT	/56-FAM/AGAACTCCC/ZEN/GGCTGCAAACACC/3IABkFQ/
NF1-hex	qPCR reference gene: HEX NM_001128147 exon 11-12 all variants	Hs.PT.58.27908857	CAACCTTGCACTGCTTTATGA	CACTCCATCGAATCATCA	/5HEX/ACACAGCAT/ZEN/CAATCTTAGGCCACC
NKX2-2	qPCR target gene: FAM NM_002509 exon 1-1 all variants	Hs.PT.58.25123645.g	GGCAGGTCTAAGATGTCCTTG	CACGAATTGACCAAGTGAAGC	/56-FAM/ACCATGTCG/ZEN/CTGACCAACACAAAGA/3IABkFQ/
NOTCH3	qPCR target gene: FAM NM_000435 exon 31-33 all variants	Hs.PT.58.38492200	GTCTCCTCCTTGCTATCCTG	CCATGCTGATGTCAATGCTG	/56-FAM/AGTGTAAGG/ZEN/CTGATTTCCCAAGCTCAT/3IABkFQ/
OLIG2	qPCR target gene : FAM NM_005806 exon 1-2 all variants	Hs.PT.58.22329902	GAAAAAGGTCATCGGGCTCT	CTCCTCAAATCGCATCCAGA	/56-FAM/AAGATAGTC/ZEN/GTCGCAGCTTTCGCA/3IABkFQ/
PDGFRA	qPCR target gene : FAM NM_006206 exon 22-23 all variants	Hs.PT.58.45699973	TTGATGAAGGTGGAACTGCT	TTGATGAGGTGGAACTGCT	/56-FAM/AGCTGTGTC/ZEN/TGTTCCTCTTGCCC/3IABkFQ/
PIK3CA-hex	qPCR target gene: HEX NM_006218 exon 20-21 all variants	Hs.PT.58.584779	TGCTGTCGAATAGCTAGATAAGC	AGTGATTAGTAAAGGAGCCCAAG	/5HEX/CAAGAGAAT/ZEN/TTGAGAGGTTTCAGGAGATGTGT/3IABkFQ/
PIK3R1-hex	qPCR target gene: HEX NM_181524 exon 18-19 all variants	Hs.PT.58.19519156	GTAATGTAGCACCAGTTCTTTCAG	TGCTATGCCTGCTCTGTAGT	/5HEX/TGCCGAGCC/ZEN/CTATAACTTGTACAGC/3IABkFQ/
PROM1-hex	qPCR target gene: HEX NM_001145848 exon 10-11 all variants	Hs.PT.58.28257943	CATCCAAATCTGTCCTAAGAACG	TCCATCAAGTGAAACCTGCAA	/5HEX/AGCCAGCTG/ZEN/AATAGCAACCCTGAA/3IABkFQ/
PTEN(ex9)	qPCR target gene: FAM NM_000314 exon 9-9 all variants	Hs.PT.58.26065912.g	GATGAGGCATTATCCTGTACACA	CTCTTCAGATACTCTTGTGCTGT	/56-FAM/TGCATAGCA/ZEN/TTTACACACAGAGCCACT/3IABkFQ/
PTPRZ1-hex	qPCR target gene: HEX NM_001206839 exon 25-26 all variants	Hs.PT.58.1741695	CCATATCATCCTCCAGAAATCCT	CAGACTACATCAATGCCTCCTAT	/5HEX/TCATCATTA/ZEN/CCCAGCACCCTCTCCT/3IABkFQ/
RB1	qPCR target gene: FAM NM_000321 exon 7-8 all variants	Hs.PT.58.785814	GCACTCCTGTTCTGACCTC	CAGTTAATGCTATGTGTCCTTGAC	/56-FAM/ACTCTCACC/ZEN/TCCCATGTTGCTCAAAG/3IABkFQ/
SMO	qPCR target gene: FAM NM_005631 exon 7-9 all variants	Hs.PT.58.26539803	CATTGGCCTGACATAGCACA	AGATCAACGAGACCATGCTG	/56-FAM/AGTGGCAGC/ZEN/TGAAGGTAATGAGCA/3IABkFQ/
SOX2	qPCR target gene: FAM NM_003106 exon 1-1 all variants	Hs.PT.58.237897.g	CTTGACCACCGAACCCAT	GTACAACTCCATGACCAGCTC	/56-FAM/CACCTACAG/ZEN/CATGTCCTACTCGCA/3IABkFQ/
SOX9	qPCR target gene: FAM NM_000346 exon 1-2 all variants	Hs.PT.58.38984663	CGTTCTTCACCGACTTCCTC	CTGGGCAAGCTCTGGAG	/56-FAM/AAGGGCCGC/ZEN/TTCTCGCTCT/3IABkFQ/
SYT1-hex	qPCR target gene: HEX NM_001135806 exon 11-12 all variants	Hs.PT.58.19615550	GCCTCTTACCATTCTGCATCA	GTTGTCATTCTGGAGGCAAAG	/5HEX/TGGGTGGCT/ZEN/TATCCGATCCTTATGTGA/3IABkFQ/
TCF4-hex	qPCR target gene: HEX NM_001243235 exon 18-19 all variants	Hs.PT.58.21450367	GGAAGAGGTGCTGTAATGGTT	CTGCATCCACATGAACGTTTG	/5HEX/TGGACATCG/ZEN/GAGGAAGACTGGAATTG/3IABkFQ/
TERT-hex	qPCR reference gene: HEX NM_001193376 exon 9-12 all variants	Hs.PT.58.27489922	AGGTGAGACTGGCTCTGA	CGACATGGAGAACAAGCT	/5HEX/AGGAAGGTT/ZEN/TTCGCGTGGGTG
TMEM173-hex (STING)	qPCR reference gene: HEX NM_198282 exon 6-7 all variants	Hs.PT.58.20781952	CTTGACTGTATTGTGACATGG	GCATCAAGGATCGGGTTTACA	/5HEX/ATGAGCTTC/ZEN/TGGAGAACGGGC
TNFRSF1A	qPCR target gene: FAM NM_001065 exon 4-6 all variants	Hs.PT.58.19429998	ACAACTTCGTGCACTCCA	CAGCCTCTGCCTCAATGG	/56-FAM/ACGGTGTTC/ZEN/TGTTTCTCCTGGCA/3IABkFQ/
TP53	qPCR target gene : FAM NM_001276760 exon 5-6 all variants	Hs.PT.58.38763224.g	AATACTCCACACGCAAATTTCC	CAAGCAGTCACAGCACATGA	/56-FAM/CCTCCTCAG/ZEN/CATCTTATCCGAGTGGA/3IABkFQ/
VEGFA-hex	qPCR target gene: HEX NM_001025367 exon 1-3 all variants	Hs.PT.58.21234833	GCGCTGATAGACATCCATGA	CCATGAACTTTCTGCTGTCTTG	/5HEX/TGCTCTACC/ZEN/TCCACCATGCCAAG/3IABkFQ/
WEE1-hex	qPCR target gene: HEX NM_001143976 exon 7-9 all variants	Hs.PT.58.15526271	GTTACATGCCCAAGATCACCTA	CAATGTCTTTGGTTCACATGGA	/5HEX/ACCTCAATC/ZEN/CCAAATGCTGCCTCT/3IABkFQ/
